# Supplementary material for: Relationship between clinical parameters and malformations in dogs diagnosed with atlanto-axial instability
Source: PLoS One. 2024 Feb 7;19(2):e0293363. doi: 10.1371/journal.pone.0293363 (PMC10849214; doi:10.1371/journal.pone.0293363)
Supplement: S1 Data — (XLSX) [file pone.0293363.s001.xlsx]

## Sheet: Sheet1
Breed	Sex	Age at onset (days)	Body weight（kg）	Occipital dysplasia (OD)				Atlanto-occipital overlapping (AOO)			Chiari-like malformation (CLM)			Syringomyaria (SM)				Dens dysplasia (DD)				Lateral ventricles enlargement (LVE)				Intracranial arachnoid cyst (IAC)
				Data available	Diagnosed as OD	N/h ratio		Data available	Diagnosed as AOO		Data available	Diagnosed as CLM		Data available	Diagnosed as SM			Data available	Diagnosed as DD			Data available	Diagnosed as LVE	VB ratio		Data available	Diagnosed as IAC
Toy poodle	Male	674	4.2	Yes	Yes	0.59		Yes	Yes		Yes	Yes		Yes	No			Yes	Yes			Yes	No	12		Yes	No
Yorkshire terrier	Male	117	1.26	Yes	Yes	0.69		Yes	Yes		Yes	Yes		Yes	No			Yes	Yes			Yes	Yes	36		Yes	No
Yorkshire terrier	Female	167	1.64	No				Yes	Yes		Yes	No		Yes	No			Yes	No			Yes	Yes	23		Yes	No
Pomeranian	Female	194	0.95	Yes	Yes	0.65		Yes	Yes		Yes	Yes		Yes	No			Yes	Yes			Yes	Yes	23		Yes	No
Toy poodle	Female	301	1.58	No				Yes	Yes		Yes	No		Yes	No			Yes	Yes			Yes	Yes	26		Yes	No
Chihuahua	Male	996	1.89	Yes	Yes	0.84		Yes	Yes		Yes	No		Yes	No			Yes	Yes			Yes	No	14		Yes	No
Chihuahua	Female	144	1.47	Yes	Yes	0.36		Yes	No		Yes	No		Yes	No			Yes	Yes			Yes	Yes	15.23		Yes	No
Pomeranian	Male	397	3.58	Yes	No			Yes	No		Yes	No		Yes	No			Yes	Yes			Yes	No	14.67		Yes	No
Chihuahua	Female	2487	2.1	Yes	Yes	0.53		Yes	Yes		Yes	No		Yes	No			Yes	Yes			Yes	Yes	31.15		Yes	Yes
Toy poodle	Male	180	3.52	Yes	Yes	0.55		Yes	No		Yes	No		Yes	No			Yes	Yes			Yes	No	12.16		Yes	No
Chihuahua	Male	662	3.92	Yes	No			Yes	No		Yes	No		Yes	No			Yes	Yes			Yes	No	14.64		Yes	No
Chihuahua	Male	352	1.49	Yes	No			Yes	Yes		Yes	No		Yes	No			Yes	No			Yes	Yes	31.74		Yes	No
Toy poodle	Female	202	1.71	Yes	No	0		Yes	No		Yes	No		Yes	No			Yes	Yes			Yes	No	14.67		Yes	No
Chihuahua	Male	290	3	Yes	Yes	0.28		Yes	Yes		Yes	No		Yes	No			Yes	Yes			Yes	No	11.6		Yes	No
Toy poodle	Female	264	1.9	No				No			Yes	No		Yes	No			Yes	Yes			Yes	Yes	34.35		Yes	No
Papillon	Male	1473	1.44	No				No			No			No				Yes	No			No				No
Chihuahua	Male	200	2.3	No				No			No			No				Yes	No			No				No
Toy poodle	Male	1464	1.92	No				No			No			No				Yes	No			No				No
Miniature dachshund	Female	154	1.93	Yes	No			Yes	Yes		Yes	No		Yes	No			Yes	Yes			Yes	Yes	17.37		Yes	No
Maltese	Female	365	1.65	No				No			No			No				Yes	No			No				No
Chihuahua	Female	244	1.46	No				Yes	Yes		Yes	No		Yes	No			Yes	No			Yes	Yes	20.6		Yes	No
Yorkshire terrier	Male	1694	1.73	No				Yes	Yes		Yes	No		Yes	No			Yes	No			Yes	Yes	35.28		Yes	Yes
Toy poodle	Male	43	3.4	Yes	No			Yes	No		Yes	No		Yes	No			Yes	No			Yes	No	9.54		Yes	No
Chihuahua	Male	3886	2.4	No				No			Yes	Yes		Yes	Yes			Yes	No			Yes	Yes	21.57		Yes	Yes
Maltese	Female	3870	1.49	Yes	Yes	0.28		Yes	Yes		Yes	No		Yes	No			Yes	No			Yes	Yes	16.23		Yes	No
Toy poodle	Spayed Female	344	4.75	No				No			No			No				Yes	Yes			No				No
Chihuahua	Castrated Male	1902	2.16	Yes	Yes	1.15		Yes	Yes		Yes	No		Yes	Yes			Yes	Yes			Yes	No	14.49		Yes	No
Chihuahua	Male	1309	1.42	No				Yes	Yes		Yes	No		Yes	Yes			Yes	No			Yes	Yes	23.65		Yes	Yes
Maltese	Female	1618	2.4	No				Yes	Yes		Yes	No		Yes	Yes			Yes	No			Yes	Yes	26.4		Yes	Yes
Pomeranian	Castrated Male	260	1.35	No				Yes	Yes		Yes	No		Yes	No			Yes	No			Yes	Yes	15.43		Yes	No
Pomeranian	Male	704	1.9	Yes	Yes	0.94		Yes	Yes		Yes	No		Yes	No			Yes	Yes			Yes	No	14.05		Yes	No
Chihuahua	Female	175	1.55	Yes	Yes	0.59		Yes	Yes		Yes	No		Yes	No			Yes	Yes			Yes	No	12.22		Yes	No
Toy poodle	Female	324	2.14	Yes	No			Yes	No		Yes	Yes		Yes	No			Yes	Yes			Yes	No	11.75		Yes	No
Chihuahua	Spayed Female	114	1.69	Yes	Yes	1.11		Yes	Yes		No			No				Yes	Yes			Yes	Yes	38.47		Yes	No
Miniature dachshund	Spayed Female	139	3	Yes	No			Yes	No		Yes	Yes		Yes	No			Yes	Yes			Yes	No	13.28		Yes	No
Chihuahua	Male	136	2.12	Yes	Yes	0.37		Yes	No		Yes	No		Yes	No			Yes	Yes			Yes	No	11.85		Yes	No
Chihuahua	Male	210	1.05	Yes	Yes	1.08		Yes	Yes		Yes	No		Yes	No			Yes	Yes			Yes	Yes	28.89		Yes	No
Toy poodle	Male	138	4.95	Yes	No			Yes	No		No			No				Yes	Yes			Yes	No	10.48		No
Chihuahua	Castrated Male	350	1.74	Yes	No			Yes	No		Yes	Yes		Yes	No			Yes	Yes			Yes	Yes	29.59		Yes	No
Papillon	Female	130	0.92	Yes	Yes	0.58		Yes	Yes		Yes	No		Yes	No			Yes	Yes			Yes	No	14.42		Yes	No
Chihuahua	Male	30	0.92	Yes	Yes	1.03		Yes	No		Yes	Yes		Yes	Yes			Yes	Yes			Yes	Yes	25.42		Yes	No
